# Supplementary material for: Prognostic Value of Resistance Proteins in Plasma Cells from Multiple Myeloma Patients Treated with Bortezomib-Based Regimens
Source: J Clin Med. 2021 Oct 28;10(21):5028. doi: 10.3390/jcm10215028 (PMC8584776; doi:10.3390/jcm10215028)
Supplement: Supplementary file 1 [file jcm-10-05028-s001.zip]

Archive with 1 entries (1 files):
- jcm-1359304-supplementary.pdf
